# Supplementary material for: Identification of Urine Metabolic Markers of Stroke Risk Using Untargeted Nuclear Magnetic Resonance Analysis
Source: Int J Mol Sci. 2024 Jul 6;25(13):7436. doi: 10.3390/ijms25137436 (PMC11242327; doi:10.3390/ijms25137436)
Supplement: Supplementary file 1 [file ijms-25-07436-s001.zip]

Archive with 2 entries (2 files):
- ijms-3029450_Table S1.pdf
- ijms-3029450_Table S2.pdf
